# Supplementary material for: Polyelectrolytes Enabled Reduced Graphite Oxide Water Dispersions: Effects of the Structure, Molecular Weight, and Charge Density
Source: Polymers (Basel). 2022 Oct 4;14(19):4165. doi: 10.3390/polym14194165 (PMC9573485; doi:10.3390/polym14194165)
Supplement: Supplementary file 1 [file polymers-14-04165-s001.zip]

Archive with 2 entries (2 files):
- polymers-1832413-supplementary.pdf
- Supporting information-videos.pptx
